# Supplementary material for: Mapping of Some Further Alkylation-Initiated Pathways to Polyheterocyclic Compounds from Indigo and Indirubin
Source: Molecules. 2024 Sep 6;29(17):4242. doi: 10.3390/molecules29174242 (PMC11396853; doi:10.3390/molecules29174242)
Supplement: Supplementary file 1 [file molecules-29-04242-s001.zip]

Archive with 1 entries (1 files):
- molecules-3191280-supplementary.pdf
